# Supplementary material for: Si3C Monolayer as an Efficient Metal-Free Catalyst for Nitrate Electrochemical Reduction: A Computational Study
Source: Nanomaterials (Basel). 2023 Oct 31;13(21):2890. doi: 10.3390/nano13212890 (PMC10649319; doi:10.3390/nano13212890)
Supplement: Supplementary file 1 [file nanomaterials-13-02890-s001.zip]

Archive with 1 entries (1 files):
- nanomaterials-2672118-supplementary.pdf
